# Supplementary material for: Immersive Technologies in Forensic Mental Health and Prison Settings: Scoping Review
Source: JMIR Ment Health. 2026 Jul 17;13:e95581. doi: 10.2196/95581 (PMC13428208; doi:10.2196/95581)
Supplement: Multimedia Appendix 1 [file mental_v13i1e95581_app1.xlsx]

## Sheet: descriptive table of studies
Author/year	Country	Setting	Immersive technology	Degree of immersion	Immersive applications	Purpose	Purpose - details	Participants	Study design	Outcome measures	Key findings
Alshaer (2023) [33]	UK	Prison	Virtual Reality	Fully Immersive	Custom-made VR application for occupational training	skills training	Safety and emergency procedures	N=47 incarcerated men	Qualitative study	User engagement, perceived usefulness	VR increased engagement; potential to improve training effectiveness
Bakkarang et al. (2024) [22]	Indonesia	Prison	Virtual Reality	Not enough details	Custom-made VR application for Spiritual Emotional Freedom Technique (VR-SEFT)	treatment	anxiety reduction	N=66 incarcerated men (drug addiction history)	Quasi-experimental	Anxiety levels, salivary cortisol levels	VR-SEFT significantly reduced anxiety and cortisol levels
Claborn et al. (2024) [39]	USA	Prison	Virtual Reality	Fully Immersive	Green Medow Scene from Nature Tracks VR© game	treatment	substance use	N=20 incarcerated individuals (drug addiction history)	Mixed-methods	Self-reported acceptability, perceived utility, interest in future use	High acceptability (over 80% positive); potential as adjunct tool to substance use disorders treatment
Collins et al. (2020) [34]	New Zealand	Prison	Virtual Reality	Fully Immersive	custom-made Virtual Mechanic	skills training	literacy and vocational	N = 15 incarcerated people	Mixed-methods	Perceived engagement, usability	VR improved engagement; suitable for literacy and vocational education
Dumont et al. (2022) [35]	Canada	FMH	Virtual Reality	Fully Immersive	360° immersive videos	skills training	social cognition	N=7 patients (schizophrenia diagnosis), N=7 staff	Mixed-methods	Feasibility, engagement, realism ratings	Feasible and engaging; patients responded positively; supports future trials
González Moraga et al. (2024) [14]	Sweden	FMH	Virtual Reality	Fully Immersive	VRAPT by CleVR B.V.	treatment	agression	N= 7 patients ( severe mental disorders)	Qualitative study	Themes on realism, engagement, therapeutic impact	Patients found VR immersive and engaging; noted challenges like lack of realism, cybersickness
Hedström et al. (2023) [36]	Sweden	FMH	Virtual Reality	Fully Immersive	Social Worlds© VR software by CleVR	assessment	paranoia	N = 10 patients, N=1 clinician	Mixed-methods	Paranoia scales, qualitative experiences	VR assessment feasible, safe, promising for measuring paranoia
Hendriks et al. (2023) [26]	Netherlands	FMH	Virtual Reality	Fully Immersive	VR training scenarios (VReedom)	skills training	leave rediness	N = 10 patients, N=4 clinical staff	Qualitative study	Leave readiness, usability, simulator sickness	High usability, minimal cybersickness; VR useful for preparing patients for leave
Hodge et al. (2015) [40]	UK	FMH	Desktop-Based Virtual Environments	Non-Immersive	Serious game (StreetWise)	skills training	problem-solving and decision making	N = 6 Service users, N = 8 staff	Co-design	Game ecology validity	StreetWise game had good ecological validity; users rated it realistic
Ilioudi et al. (2023a) [23]	Sweden	FMH	Virtual Reality	Fully Immersive	Calm Place VR app by Mimerse	treatment	relaxation	N = 20 patients	Qualitative study	Patient experiences, relaxation effects	Patients reported relaxation, reduced stress; VR calm room feasible and well-liked
Ilioudi et al. (2023b) [24]	Sweden	FMH	Virtual Reality	Fully Immersive	Calm Place VR app by Mimerse	treatment	relaxation, anxiety	N = 60 patients (bipolar diagnosis)	Quasi-randomized trial	Anxiety, physiological measures, subjective relaxation	Both VR and physical calm rooms reduced stress; VR comparable to physical rooms
Ivarsson et al. (2023) [27]	Sweden	Prison	Virtual Reality	Fully Immersive	VR Aggression Prevention Training (VRAPT by CleVR B.V)	treatment	aggression, emotion recognitition	N= 14 incarcerated men	Mixed-methods	Aggression, emotion recognition therapy engagement	Promising results; VRAPT feasible and engaging
Ivarsson et al. (2025) [45]	Sweden	Prison	Virtual Reality	Fully Immersive	VR Aggression Prevention Training (VRAPT) by CleVR B.V	treatment	aggression	N= 13 incarcerated men	Qualitative study	User experiences using VR in prison, VRAPT and future treatment needs	Promising results; VRAPT feasible and engaging, but needs adaptations to context, client needs and responsivity; VR-experience did not work for some clients
Kip et al. (2019) [41]	Netherlands	FMH	N/A	N/A	Hypothetical scenario-based VR	evaluating the use of tech	treatment, skills training	N = 19 patients, N= 89 clinicians	Qualitative study	Perceptions of VR utility	VR considered useful; emphasised need for personalisation and staff training
Kip et al. (2020) [49]	Netherlands	FMH	N/A	N/A	eHealth technologies incl. VR	evaluating the use of tech	barriers and facilitators to use	Interviews: N=21 (5 current and former patients; 6 FMH clinicians; 4 innovation/eHealth expert;, 1 policy advisor, and; 1 lived experience expert Questionnaire: N=118 (clinicians and policy managers)	Qualitative study	Implementation barriers	Highlighted privacy, infrastructure issues, and training needs	10
Klein Haneveld et al. (2023) [28]	Netherlands	FMH	Virtual Reality	Fully Immersive	VR biofeedback game (DEEP)	treatment	emotion regulation	N= 13 patients, N=24 staff	Qualitative study	Themes of usability, therapeutic value	Positive emotional regulation potential; personalisation needed
Klein Tuente et al. (2020) [42]	Netherlands	FMH	Virtual Reality	Fully Immersive	VRAPT by CleVR B.V.	treatment	agression, anger management	N = 128 patients	RCT	Aggression, impulsivity, anger control	No primary aggression reduction; secondary benefits (anger control skills, impulsivity and hostility) not maintained at 3-month follow-up
Kouijzer et al. (2024) [13]	Netherlands	FMH	Virtual Reality	Fully Immersive	Triggers & Helpers scenarios by CleVR B.V.	evaluating the use of tech	realism, comfort, utility	N= 8 patients, N= 10 staff	Qualitative study	Perceptions of realism, comfort, utility	VR well-received; highlighted need for customisation, psychological safety
Oikonomou et al. (2020) [46]	Greece	Prison	Virtual Reality	Fully Immersive	custom-made VR for immersive storytelling	skills training	re-integration	Prison learners (N not reported)	Co-design	Empathy, motivation for change	VR stories fostered empathy and reflection; supported rehabilitation
Phiri et al. (2024) [38]	UK	FMH	Virtual Reality	Fully Immersive	Viriti Platform (Customised training scenarios)	skills training	Reduce the use of restrictive practices (RP)	N= 56 staff (VR group - 34, Control Group - 22)	RCT	Self-efficacy, anxiety, professional burnout, discrimination, compassion	High staff acceptability and minor reduction of RP use. There were no significant difference between VR group and traditional training group for Self-efficacy, Anxiety, burnout, compassion
Saleh et al. (2024) [25]	Indonesia	Prison	Virtual Reality	Not enough details	VR Spiritual Emotional Freedom Technique (VR-SEFT)	treatment	anxiety reduction	N = 66 incarcerated persons (N=33 VR-SEFT intervention)	Quasi-experimental	Spiritual Well-Being Scale, BDNF (brain-derived neurotrophic factor) levels	Significant increases in well-being and reduced anxiety
Sappelli et al. (2025) [29]	Netherlands	FMH	Virtual Reality	Fully Immersive	VR aggression assessment scenario by CleVR B.V.	assessment	aggression	N=12 forensic patients, N=12 students	Mixed-methods	VR aggression display, trait aggression correlations	Construct/known-group/concurrent validity supported	12
Sivermo et al. (2025) [32]	Sweden	FMH	Virtual Reality	Fully Immersive	VRAPT by CleVR B.V.	skills training	self-awareness	N=7 patients, N = 6 therapists	Qualitative study	Treatment themes, tailoring	Three themes identified as important for : skills-training, tailoring, self-awareness; differences and similarities in staff vs patient perspectives on potential benefits and areas for improvement
Smeijers et al. (2021) [43]	Netherlands	FMH	Virtual Reality	Fully Immersive	VR-GAIME	treatment	aggression	N = 30 patients	RCT	Aggression (self-report, clinician), qualitative insight	No sig. differences; qualitative benefits for self-insight
Smith et al. (2023) [31]	USA	Prison	Desktop-Based Virtual Environments	Semi-Immersive	VR-JIT	skills training	job readiness, employment skills	N=44 incarcerated men	RCT	Job interview skills, employment outcomes	VR-JIT improved skills and odds of employment
Smith et al. (2025) [44]	USA	Prison	Desktop-Based Virtual Environments	Semi-Immersive	VR-JIT	skills training	job readiness, employment skills	N= 101 incarcerated men (n=66 VR-JIT intervention)	RCT	Employment, skills, motivation, recidivism	Improved employment odds; no difference in recidivism
Teng & Gordon (2021) [48]	USA	Prison	Virtual Reality	Fully Immersive	custom-made VR reentry programme	skills training	re-entry; practice responding to high-stress reentry situations	N= 17 formerly and currently incarcerated women, N=18 service staff	Co-design	Design authenticity, trauma sensitivity	VR co-design improved authenticity, minimised retraumatisation
van Rijn et al. (2017) [37]	UK	Prison	Desktop-Based Virtual Environments	Semi-Immersive	ProReal Software	treatment	psychological distress, interpersonal difficulties, and achievement of personal goals	N= 4 incarcerated men	Mixed-methods	Engagement, insight, relationships	High engagement; improved empathy and relationships
Wit-De Visser et al. (2025) [56]	Netherlands	FMH	Virtual Reality	Fully Immersive	The Aggression Catwalk VR (AC-VR by CleVR B.V.)	assessment	antisocial behaviour	N= 108 participants with antisocial behavior	Mixed-methods	Mentalizing (the ability to interpret one's own and others' mental states - crucial for understanding antisocial behavior), trust, hostile attribution bias	Confirmed reduced mentalizing capacities in patients with antisocial behavior and significant difficulties in recognising fear and sadness, with heterogeneity in recognising other emotions; benefits of using real-life interaction through virtual reality,but technical constraints, such as standardised speech text and the presentation of a limited number of virtual characters was noted
Woicik et al. (2023) [30]	Netherlands	Prison	Virtual Reality	Fully Immersive	VRAPT by CleVR B.V.	treatment	aggression, anger, impulsivity	N =17 incarcerated men, N=4 therapists	Mixed-methods	Satisfaction, aggression metrics	High satisfaction; reductions in aggression, anger, impulsivity
References
13. Kouijzer MTE, Kip H, Kelders SM, Bouman YHA. The introduction of virtual real- ity in forensic mental healthcare: an interview study on the first impressions of pa- tients and healthcare providers regarding VR in treatment. Frontiers in Psychology. 2024;15:1284983.
14. Gonz’alez Moraga FR, Enebrink P, Perrin S, Sygel K, Veling W, Wallinius M. VR- assisted aggression treatment in forensic psychiatry: a qualitative study in patients with severe mental disorders. Frontiers in Psychiatry. 2024;15:1307633.
22. Bakkarang S, Saleh A, Syamsuddin S, et al. The Effect of Virtual Reality Spiritual Emotional Freedom Technique (VR-SEFT) Therapy on Anxiety and Cortisol in Drug Patients in Makassar Class I State Detention Center. Multidisciplinary Science Journal. 2024;6(5):e2024078.
23. Ilioudi M, Lindner P, Ali L, et al. Physical versus virtual reality-based calm rooms for psychiatric inpatients: quasi-randomized trial. Journal of Medical Internet Research. 2023;25:e42365.
24. Ilioudi M, Wallstr”om S, Steingrimsson S, Lindner P, Thunstr”om AO, Ali L. Patient experience of a virtual reality calm room in a psychiatric inpatient care setting in Sweden: a qualitative study with inpatients. BMJ Open. 2023;13(12):e076285.
25. Saleh A, Syamsuddin S, Erika KA, et al. Virtual Reality-Based Spiritual Emotional Freedom Technique (SEFT) Model on Spiritual Well-Being and BDNF Levels in Drug Inmates in the Class 1 State Prison in Makassar. Pakistan Journal of Life and Social Sciences. 2024;22(2):2946–2955. DOI not confidently verified.
26. Hendriks C, Jansen JM, Smit M, Smulders LM, Popma A, Van Der Pol T. VReedom: training for authorized leave of absence through virtual reality – a feasibility study. Frontiers in Psychology. 2023;14:1231619.
27. Ivarsson D, Delfin C, Enebrink P, Wallinius M. Pinpointing change in virtual reality assisted treatment for violent offenders: a pilot study of Virtual Reality Aggression Prevention Training (VRAPT). Frontiers in Psychiatry. 2023;14:1239066.
28. Klein Haneveld L, Kip H, Bouman YHA, Weerdmeester J, Scholten H, Kelders SM. Ex- ploring the added value of virtual reality biofeedback game DEEP in forensic psychiatric inpatient care: A qualitative study. Frontiers in Psychology. 2023;14:1201485.
29. Sappelli F, Lobbestael J, Haalen DL, B”ockmann I, Bulten BE, Verkes RJ. Virtual reality aggression assessment with social interaction: early evidence for validity from two pilot studies. Frontiers in Psychology. 2025;16:1585609.
30. Woicik K, Geraets CNW, Klein Tuente S, Masthoff E, Veling W. Virtual reality aggression prevention treatment in a Dutch prison-based population: a pilot study. Frontiers in Psychology. 2023;14:1235808.
31. Smith MJ, Parham B, Mitchell J, et al. Virtual Reality Job Interview Training for Adults Receiving Prison-Based Employment Services: A Randomized Controlled Feasibility and Initial Effectiveness Trial. Criminal Justice and Behavior. 2023;50(2):272–293.
32. Sivermo F, Moraga FRG, Wallinius M. A pilot study on treatment content in virtual reality-assisted aggression therapy at a maximum-security forensic psychiatric clinic. Scientific Reports. 2025;15:16983.
33. Alshaer A. Virtual Reality in Training: A Case Study on Investigating Immersive Train- ing for Prisoners. International Journal of Advanced Computer Science and Applications. 2023;14(10).
34. Collins J, Langlotz T, Regenbrecht H. Virtual Reality in Education: A Case Study on Exploring Immersive Learning for Prisoners. in 2020 IEEE International Symposium on Mixed and Augmented Reality Adjunct (ISMAR-Adjunct):110–115IEEE 2020. DOI not confidently verified.
35. Dumont M, Briand C, Aubin G, Dumais A, Potvin S. Developing immersive videos to train social cognition in individuals with schizophrenia in forensic psychiatry. Journal of Forensic Practice. 2022;24(3):201–215. DOI not confidently verified.
36. Hedstr”om R, Wallinius M, Sygel K, Geraets CNW. Virtual reality-assisted assessment of paranoid ideation in forensic psychiatric inpatients: A mixed-methods pilot study. Frontiers in Psychology. 2023;14:1242243.
37. Rijn B, Cooper M, Jackson A, Wild C. Avatar-based therapy within prison settings: pilot evaluation. British Journal of Guidance & Counselling. 2017;45(3):268–283.
38. Phiri P, Pemberton L, Liu Y, et al. Tree: Reducing the use of restrictive practices on psychiatric wards through virtual reality immersive technology training. World Journal of Psychiatry. 2024;14(10):1521–1537.
39. Claborn KR, Conway F, Nydegger LA. Acceptability and perceived utility of virtual reality among people who are incarcerated who use drugs. Journal of Correctional Health Care. 2024;30(2):82–96. DOI not confidently verified.
40. Hodge P, Davis J, Maiden N, et al. StreetWise: A valid ecology for a serious game in a secure forensic mental health setting. in Procedia Computer ScienceElsevier 2015. DOI not confidently verified.
41. Kip H, Kelders SM, Weerink K, et al. Identifying the added value of virtual reality for treatment in forensic mental health: A scenario-based, qualitative approach. Frontiers in Psychology. 2019;10:406.
42. Klein Tuente S, Bogaerts S, Bulten E, et al. Virtual Reality Aggression Prevention Therapy (VRAPT) versus Waiting List Control for Forensic Psychiatric Inpatients: A Multicenter Randomized Controlled Trial. Journal of Clinical Medicine. 2020;9(7):2258.
43. Smeijers D, Bulten EH, Verkes RJ, Koole SL. Testing the Effects of a Virtual Reality Game for Aggressive Impulse Management: A Preliminary Randomized Controlled Trial among Forensic Psychiatric Outpatients. Brain Sciences. 2021;11(11):1484.
44. Smith MJ, Harrington M, Ross B, et al. A pragmatic randomized controlled trial of vir- tual reality job interview training in prison employment services. Journal of Experimental Criminology. 2025.
45. Ivarsson D, Enebrink P, Delfin C, Wallinius M. Different worlds: a qualitative study on the use of VR treatment in prison to change for the real world. Victims & Offenders. 2025;20(8):1525–1549. DOI not confidently verified.
46. Oikonomou K, Malamos AG, Lisitsa E, et al. Virtual Reality in humanistic pris- ons education. The STEPS project. in ACM International Conference Proceeding Se- riesAssociation for Computing Machinery 2020. DOI not confidently verified.
48. Teng MQ, Gordon E. Therapeutic virtual reality in prison: participatory design with incarcerated women. New Media & Society. 2021;23(8):2210–2229. DOI not confidently verified.
49. Kip H, Oberschmidt K, Bierbooms JJPA. eHealth technology in forensic mental health- care: recommendations for achieving benefits and overcoming barriers. International Journal of Forensic Mental Health. 2020;20(1):31–47.
56. De Wit-De Visser B, Rijckmans MJN, Vermunt JK, Hamakers MJW, Dam A. Pro- files of mentalizing in individuals with antisocial behavior: comparing state- and trait- mentalizing. Psychotherapy Research. 2025:1–19.
